# Supplementary material for: Olfactory interference on the emotional processing speed of visual stimuli: The influence of facial expressions intensities
Source: PLoS One. 2022 May 17;17(5):e0264261. doi: 10.1371/journal.pone.0264261 (PMC9113595; doi:10.1371/journal.pone.0264261)
Supplement: S1 Table — Table showing individual data of the Reaction Times for each facial expression intensity, the thresholds for correct identification of each emotion and the subjective appraisals of odorants. (XLSX) [file pone.0264261.s002.xlsx]

## Sheet: Plan1
@10_happiness_unpleasant	@20_happiness_unpleasant	@30_happiness_unpleasant	@40_happiness_unpleasant	@50_happiness_unpleasant	@60_happiness_unpleasant	@70_happiness_unpleasant	@80_happiness_unpleasant	@90_happiness_unpleasant	@100_happiness_unpleasant	@10_fear_unpleasant	@20_fear_unpleasant	@30_fear_unpleasant	@40_fear_unpleasant	@50_fear_unpleasant	@60_fear_unpleasant	@70_fear_unpleasant	@80_fear_unpleasant	@90_fear_unpleasant	@100_fear_unpleasant	@10_disgust_unpleasant	@20_disgust_unpleasant	@30_disgust_unpleasant	@40_disgust_unpleasant	@50_disgust_unpleasant	@60_disgust_unpleasant	@70_disgust_unpleasant	@80_disgust_unpleasant	@90_disgust_unpleasant	@100_disgust_unpleasant	@10_anger_unpleasant	@20_anger_unpleasant	@30_anger_unpleasant	@40_anger_unpleasant	@50_anger_unpleasant	@60_anger_unpleasant	@70_anger_unpleasant	@80_anger_unpleasant	@90_anger_unpleasant	@100_anger_unpleasant	@10_sadness_unpleasant	@20_sadness_unpleasant	@30_sadness_unpleasant	@40_sadness_unpleasant	@50_sadness_unpleasant	@60_sadness_unpleasant	@70_sadness_unpleasant	@80_sadness_unpleasant	@90_sadness_unpleasant	@100_sadness_unpleasant
2614	2050	3958	9229	7669	6231	3236	3394	3115	6460	2423	3040	4470	10785	7442	3851	1609	4057	4057	4242	4254	7293	12206	2726	5062	2573	2712	2736	2072	2699	1721	4295	4348	3060	20882	3282	2217	2742	3466	3152	2239	2418	4854	7749	10511	5321	3309	2663	3811	5358
961	958	3239	1128	5768	7887	6601	1577	1381	3153	1340	1215	2216	3381	5799	2766	2969	961	6596	2267	1366	1260	2958	3023	1535	1214	1315	1665	2285	1273	1605	3896	4273	2581	6726	5993	2534	4420	7677	3131	682	1546	858	1800	6080	1668	1706	1919	2283	7151
1043	2261	980	4336	2576	2760	3549	1888	1972	1268	1121	1651	2477	4961	3484	4688	3720	3001	3090	2296	821	2017	11559	8052	3139	4307	3830	4493	3112	2156	1286	997	844	4977	4535	3115	6990	2274	1718	2049	914	472	5522	1515	3444	3434	3794	4001	3746	3921
1009	2135	3319	1809	4478	2968	1624	1878	2654	1412	2669	1585	4315	3838	2683	1954	1602	889	2326	1819	1512	1458	9358	5911	6178	2757	1371	2592	3784	1450	978	983	1915	2982	3878	1602	1557	3265	1306	2272	1100	2238	1132	4657	1887	3130	2859	1063	1502	1308
962	983	1067	972	1180	888	1329	698	884	1442	1378	1270	2005	6851	2511	2171	1069	618	1035	1007	1165	2782	4393	2163	2154	2095	923	3136	1738	638	1106	699	3658	1493	3229	1284	1862	920	541	1140	992	1195	859	1080	880	3805	1642	1447	1455	971
1375	1943	1514	8043	2419	7321	2347	3477	3350	2105	1338	7781	5327	16162	5774	3669	1778	2269	4774	3675	3245	1612	6860	14513	17929	5936	2486	2973	2372	2641	7340	3072	4153	4157	2941	5281	6206	3482	2466	5876	1836	2620	6922	9019	2706	3108	3150	7946	1655	4386
3196	1192	2567	1467	1087	1410	1112	998	1050	1083	1340	1785	4324	4784	2124	2025	1209	1216	1870	2395	1423	6085	6096	4784	2955	2864	2839	3861	3787	2477	1144	1369	3745	1843	2803	2060	1363	1768	1878	1380	2262	3487	3077	3114	2771	1810	2162	3376	1757	1572
7567	4224	10064	14161	2896	4867	1053	5304	1564	6434	5916	22955	8375	6197	2973	4700	1037	1974	2954	2766	3518	10999	11393	14025	16303	2433	1356	2424	1451	1698	5196	8631	11108	3709	3012	4024	4303	7243	3169	3993	5473	4146	8348	11623	9748	3453	2039	2137	5480	1902
872	2161	944	2927	1055	761	713	625	853	2175	658	712	1985	1143	1880	1945	766	790	1696	777	1516	5527	1501	4884	3119	1034	1500	1176	2119	1042	839	1849	995	681	1324	1384	837	4369	943	879	970	716	1058	4193	4842	2273	1869	1067	3192	1863
897	1572	1095	943	1661	907	872	1229	942	2091	887	777	2535	2312	5073	1780	1257	844	1040	629	660	659	814	4320	994	1956	4274	2914	2278	3448	748	1830	1824	2183	2982	2505	1657	1317	872	1076	4766	719	1386	1721	5123	4226	4820	1809	1108	2902
1209	1164	1463	1935	795	821	5326	1091	820	731	1608	3033	2800	1442	1442	976	1622	3705	839	653	2142	2545	3720	1302	1860	1375	1437	1384	1391	964	954	783	1219	3198	1266	8411	2462	1716	4854	1675	2556	2975	2659	1339	2144	1408	2391	963	1056	2429
1353	1115	1832	4055	1901	1552	1559	2345	1561	1250	1366	1593	1859	1990	1695	1828	1208	1223	1727	1282	1244	2349	7425	4282	4776	2135	2671	2426	2974	2790	2153	1420	1417	4695	5805	2431	1707	1179	1635	1480	1541	3143	9149	3582	1442	1032	1774	1957	1560	1646
2096	1835	7322	4186	2654	1708	2929	1430	2104	1797	10419	2268	1934	2500	3769	3839	3770	2078	2461	2842	2648	2438	6381	6389	1659	3157	1664	1796	2010	1812	1290	2791	3138	4411	3940	3266	1742	5311	2884	2290	1401	1481	2756	2378	5674	4113	7647	2164	1834	3530
4210	2785	2489	9135	6266	5261	5921	3606	4645	3757	4138	2975	3060	11637	4454	3148	2551	2580	1280	2831	1423	3284	1754	6979	10155	8052	2290	4631	2728	1621	1849	1954	3227	3163	2404	1011	1927	7199	3611	2704	5820	1125	4746	10596	1608	2516	9835	4670	3428	4682
744	2654	981	2902	618	1687	1242	1128	1024	642	2113	5083	1118	1395	1096	986	1030	587	1556	1074	1046	771	4213	13058	1561	1210	1160	1676	782	2343	773	2197	8065	5390	4110	3991	2329	903	801	4100	1028	2811	3305	3388	8120	1215	1291	1149	1914	1490
3609	2184	810	832	939	512	709	770	501	789	1964	1412	1264	1181	988	820	826	642	836	837	1377	2267	1105	1300	1031	816	740	477	640	1049	1022	1992	3076	1596	1716	1023	1813	1333	979	831	2398	798	2287	792	1677	987	1392	964	949	902
1905	3602	3196	2485	4690	3486	3354	1571	1203	1401	4574	2219	1747	6841	5594	3607	1496	3446	3875	1587	2441	4423	5732	3202	2338	3119	3278	1429	1254	1676	1992	4326	1698	4187	5534	5685	2435	1304	3056	3067	2257	1400	1498	3644	4486	5374	1861	4469	4425	3481
1623	1066	1142	1144	1425	2937	2201	4076	2041	2297	722	924	1304	644	1661	1784	1408	1547	2092	1043	1715	1183	640	4238	2107	1764	2668	552	1986	1578	865	937	852	1161	762	878	761	1167	4452	2694	1193	769	1318	590	938	2656	3204	4638	3157	643
923	2447	1041	1109	861	781	1006	790	786	799	1076	2002	917	4224	1532	1727	1314	1681	1727	1367	942	1654	3713	1482	2285	870	1009	1406	1416	1124	997	1581	1028	2674	802	2972	1385	1007	1753	1740	842	3084	1609	1286	945	2022	2142	3111	1072	1128
657	540	818	897	647	817	894	654	978	880	589	645	665	2033	1217	2445	2242	1807	1267	1031	896	632	1067	2452	1235	1030	889	1102	1734	698	1268	1228	848	1875	812	1404	1670	838	1083	943	1203	674	716	726	1217	3025	1838	883	2270	1674
1688	2964	917	1614	893	1569	1489	9133	831	1933	927	745	1323	1157	2805	1060	992	2192	911	2178	1319	1521	2587	752	1795	3755	723	1518	832	1814	1061	2386	1090	1461	754	1946	1123	1334	3856	789	2692	3167	1216	2159	1096	946	2428	2346	1163	1956
2349	1774	3222	1515	4934	1472	1189	852	2169	1898	1005	988	1667	2496	5626	2417	1392	1111	1282	886	3308	1782	1446	2411	1146	932	893	1641	1510	929	779	763	2116	1799	1358	2614	837	1250	1072	2012	890	1030	1332	1318	825	1215	998	2045	873	1046
3671	1187	1155	1683	1952	1521	2403	2787	5273	1133	5215	1262	1011	1058	2823	1453	1026	6895	1170	899	2919	3602	1505	1724	1206	1525	1415	1077	2081	2477	889	1566	2301	1929	915	2446	1171	1036	2458	846	947	694	840	2293	2193	2188	2120	778	823	1480
1985	4417	2039	980	1252	1018	1432	1494	1162	2899	1957	1374	3070	1071	1767	1488	1251	3585	1329	1451	754	1258	1359	1776	1384	1243	910	3304	1299	1847	1052	1170	1881	965	1638	1499	5686	1314	1701	5288	2683	1151	824	3524	1857	1654	1754	1339	1133	935
3211	1305	2348	2757	6542	2216	3090	1530	4988	1523	2485	1897	1981	1477	1838	1950	2768	2233	1055	1970	1629	3050	952	1193	10368	818	1275	1660	832	2398	2054	931	4821	835	3513	1244	761	1290	797	4708	824	2677	881	1533	727	1153	818	849	766	807
1697	1221	1491	958	1079	1491	1517	936	1186	1105	1820	898	1525	1591	2079	3387	1650	1448	3309	1208	993	1052	1166	1623	2677	1553	1426	2984	1464	1340	1398	1917	3224	2374	2166	2031	1493	1272	1572	1092	992	2279	1731	1029	1571	1099	831	1108	1374	854
2291	903	2402	1553	811	711	716	838	939	1773	1293	1376	1144	881	1669	1090	829	883	815	1230	8561	1298	1258	658	2543	816	1375	1119	1290	590	836	850	863	1124	734	856	1213	1043	1073	1629	891	1294	2114	972	1012	1067	1272	1167	694	1896
926	1136	1557	1439	1051	752	1312	1031	1250	961	947	816	847	2654	2162	3055	2026	1907	2997	1279	1012	1596	2681	4066	2317	1809	1547	1078	954	988	1043	1233	1426	1623	3583	1476	1443	2883	1201	938	1170	975	999	1304	3605	1969	1913	1365	2328	1771
1102	1301	1296	1464	2051	2850	1761	1546	3031	2135	1187	1096	2445	3000	4513	2272	3475	2817	2525	3025	1903	1464	4951	3368	4004	2677	3484	4993	2923	1361	1881	1317	1079	1275	5144	1940	2735	2765	1843	3008	1501	2384	1124	2032	1835	3142	3101	2864	2700	2912
1670	2361	1559	2076	3152	2042	1416	3444	2149	1604	9082	2186	4903	1495	3432	2773	1643	1834	2146	2846	3606	5370	4347	2079	2180	2287	1657	1632	2203	1943	1979	4675	4064	6125	2761	2063	1875	1637	1642	1826	2435	1664	3681	5756	2357	2886	2768	2773	952	2088
1103	1232	1126	1678	1214	1220	1125	1007	657	892	775	724	1155	1702	1871	1079	641	1317	890	1218	2355	2471	1225	1121	1248	1589	1328	1766	1249	1138	857	1565	1851	4024	1117	1202	900	1097	1910	1232	2051	1875	1031	3483	3189	1513	1201	1946	1060	1031
681	1714	1153	2797	1870	2258	2474	1259	1053	1830	1651	1257	2590	5828	2303	2261	3713	1880	1164	1607	1657	2224	3813	1890	2301	2284	1340	1595	1540	1297	1391	1701	2600	5815	3891	1385	2794	4170	2694	2021	1396	1821	1318	1372	2656	1088	1325	2016	1757	2416
1043	1123	1395	3707	2204	995	1525	1032	3571	1178	1546	1462	2610	1681	1445	1834	1312	1494	1155	1481	1578	1359	2554	1245	1349	1089	1983	1036	1270	1386	1892	1172	1115	2137	2305	2039	2857	1675	1991	1156	981	1319	1683	1013	2868	2475	1238	1709	1454	1273
1711	1175	1790	2888	987	1626	949	939	1905	2494	1342	5373	6460	1991	2368	4020	1210	1655	2921	2002	1263	1841	2324	1007	3666	966	982	1643	931	855	1106	2284	5743	2644	1201	976	2728	2018	1063	2414	1593	1041	2885	2230	1611	1293	1792	1658	1225	2353
3093	767	1446	2890	723	2755	1245	1465	962	887	822	1357	3847	1292	2099	860	2359	1319	1031	1893	1298	939	2978	1124	1066	1089	978	964	1266	1188	1575	1304	2418	4526	3994	2039	2325	1896	3056	868	1784	995	953	1512	1134	1162	2552	2296	1803	5369
[truncated: 118 more columns]
